# Supplementary material for: Auxin-induced AsARF16 complex orchestrates lncRNA125175-mediated ceRNA networks to regulate garlic somatic embryogenesis
Source: Hortic Res. 2026 Jan 20;13(4):uhag016. doi: 10.1093/hr/uhag016 (PMC13103477; doi:10.1093/hr/uhag016)
Supplement: Web_Material_uhag016 [file web_material_uhag016.zip]

Archive with 2 entries (2 files):
- supplemental figures .docx
- supplemental tables.docx
